# Supplementary material for: Potential for host-symbiont communication via neurotransmitters and neuromodulators in an aneural animal, the marine sponge Amphimedon queenslandica
Source: Front Neural Circuits. 2023 Sep 29;17:1250694. doi: 10.3389/fncir.2023.1250694 (PMC10570526; doi:10.3389/fncir.2023.1250694)
Supplement: Supplementary file 1 [file Table_1.xlsx]

## Sheet: Sheet1
Supplementary Table 1. BLASTP results of A. queenslandica Rhodopsin GPCRs, showing the proportion of top 100 significant matches (p < 5e-5) that are to known neurotransmitter receptors in GenBank.
Gene (ID)	Dopamine	TAAR	Serotonin (5-Ht)	Melatonin	Octopamine	Histamine	Adrenaline	Unidentified	Other	GPCR161	Tyramine	Acetycholine	Opsin	Chemokine	Neuropeptide	Lysophosphatidic Acid	Free Fatty Acid		Comments		All percentages are over 100 BLAST hits unless otherwise specified
Aqu2.1.00826 (699092)	0.03	0	0.15	0.1	0.08	0.02	0.03	0.14	0.07	0.27	0.06	0.01	0.04	0	0	0	0	0			Significance given by E-value ≥9e-6
Aqu2.1.01517 (699550)	0	0	0.97	0	0	0	0	0	0	0.01	0	0	0.02	0	0	0	0	0	79 hits as 5-Ht receptor proteins and 18 hits as 5-Ht receptors type 6		All categories are GPCRs unless otherwise specified
Aqu2.1.03831 (701137)	0	0	0	0	0	0	0	0	0	0	0	0	0	0	0	0	0	0	No significant hits		Unidentified category comprises unnamed, hypothetical or unknown proteins
Aqu2.1.03917 (701199)	0	0	0	0	0	0	0	0	0	0	0	0	0	0	0	0	0	0	No Significant hits
Aqu2.1.05392 (702185)	0	0.05	0.02	0.06	0	0	0	0.09	0.33	0.16	0.02	0	0	0.27	0	0	0.02	0	Other= 9 hits as CML1 protein (gastrulation); 64 significant hits		60 genes with more than 45% hits in one category
Aqu2.1.06129 (702669)	0	0	0	0.01	0.24	0.01	0.02	0.07	0.17	0.02	0.01	0	0.03	0	0.42	0	0	0	Other= 8 hits as GPCR9; Neuropeptide Y		6 categories without more than 45% hits
Aqu2.1.06430 (702875)	0	0	0.11	0.11	0.06	0	0	0.11	0.06	0	0	0	0.28	0.28	0	0	0	0	18 significant hits		29 of 60 genes were in "Other" category
Aqu2.1.06625 (703005)	0.16	0	0	0	0.03	0.06	0	0.16	0.5	0.06	0	0.03	0	0	0	0	0	0	Other= 9 hits as Prostaglandin E2 and 3 hits as Galanin; 32 significant hits
Aqu2.1.08851 (704497)	0	0	0	0	0.01	0	0.91	0.03	0	0.03	0	0.01	0.01	0	0	0	0	0	All adrenergic receptors are Beta 1; 59 hits as receptor protein and 32 as receptor		Dopamine x 2: DRD1 and DRD5
Aqu2.1.09317 (704842)	0	0	0.03	0.01	0.04	0.01	0	0.02	0.01	0.01	0.01	0.01	0.07	0	0.76	0.02	0	0	42 hits as neuropeptide receptor Y protein type 2 and 34 as neuropeptide receptor Y type 2		TAAR x 1
Aqu2.1.09318 (704843)	0	0	0	0.02	0.01	0	0	0.12	0.7	0.01	0	0	0	0	0.14	0	0	0	Other= 6 hits as melanin receptor; 58 hits as galanin receptor protein and receptor type 2 and 3		Serotonin (5-Ht) x 9: 2 x type 6 and 7 x type 7: both types excitatory receptors
Aqu2.1.10549 (705622)	0	0	0	0.02	0.06	0.02	0.03	0.11	0.46	0.03	0.01	0.02	0.03	0	0.13	0.08	0	0	Other= 30 hits as GPCR63; 4 hits as melanin receptor; 6 hits as galanin receptor		Adrenaline x 2: both type beta
Aqu2.1.11330 (706124)	0	0	0.59	0	0.02	0.01	0.02	0.05	0.21	0.01	0.01	0	0.01	0	0.07	0	0	0	All 5-Ht receptor type 6; 19 hits as prolactin receptor		GPCR161 x 6: negative regulator of shh signaling
Aqu2.1.11417 (706178)	0	0	0	0	0	0	0	0.09	0.91	0	0	0	0	0	0	0	0	0	Other= 87 hits as phenylalanine tRNA ligase alpha subunit		Opsin x 9
Aqu2.1.11418 (706179)	0	0	0.23	0.02	0.08	0.01	0.06	0.11	0.22	0.05	0.03	0	0.07	0	0.1	0.02	0	0	23 hits as 5-Ht receptor 2A		Neuropeptide x 2: both Y type 2
Aqu2.1.16173 (709198)	0.01	0	0.01	0.13	0.03	0.03	0.02	0.21	0.44	0.01	0	0	0.06	0.01	0	0	0.04	0	Other= 27 hits as prostaglandin and prostacyclin; 11 hits as unspecified Homo sapiens GPCRs		Other x 29:
Aqu2.1.16174 (709199)	0	0	0	0.04	0.01	0	0.01	0.11	0.72	0.03	0	0.01	0.04	0.02	0	0.01	0	0	Other= 61 hits as prostaglandin receptor		Galanin x 4: neuropeptide involved in stress response, cotransmitter with serotonin and norepinephrine
Aqu2.1.16175 (709200)	0	0.01	0.03	0.04	0.06	0.03	0	0.26	0.44	0.05	0	0	0.03	0.03	0	0.01	0.01	0	Other= 36 hits as prostaglandin and prostacyclin receptor		Hydroxycarboxylic acid x 2
Aqu2.1.18080 (710365)	0	0	0.09	0.17	0.09	0	0	0.22	0.09	0.04	0.04	0	0.22	0	0.04	0	0	0	23 significant hits; most non significant hits were different types of opsins and GPCR101		Phenylalanine x 2: aa
Aqu2.1.18582 (710682)	0	0	0	0	0	0	0	0	0	0	0	0	0	0	0	0	0	0	No significant hits; most non significant hits were hits as GPCR101		Prostaglandin/Prostacyclin x 3: hormone involved in inflammatory response and blood processes/ type of prostaglandin involved in vasodilation
Aqu2.1.18583 (710683)	0.02	0	0.05	0.07	0.06	0.01	0.05	0.1	0.23	0.32	0.02	0.01	0.03	0	0.03	0	0	0	88 significant hits; Other= 16 hits as GPCR101		Phosphatidylinositol phosphatase x 1: enzyme
Aqu2.1.18584 (710684)	0.02	0	0.06	0.15	0.09	0.02	0.03	0.08	0.3	0.11	0.02	0.01	0.06	0	0.01	0.04	0	0	Other= 26 hits as galanin receptor		GPCR63 x 7: orphan, highly expressed in brain, related to types of spina bifida and aneurysm diseases
Aqu2.1.18585 (710685)	0.02	0	0.05	0.18	0.08	0.01	0.03	0.16	0.07	0.07	0.01	0	0.27	0.01	0.01	0.03	0	0	Mostly melanopsin in opsin category		GPCR87 x 1: lysophosphatidic acid receptor
Aqu2.1.18586 (710686)	0	0	0.01	0.05	0	0	0	0.09	0.07	0.63	0	0.02	0.13	0	0	0	0	0	53 hits as GPCR161 receptor and 10 hits as receptor protein		GPCR101 x 2: orphan, involved in growth hormone production
Aqu2.1.18588 (710687)	0	0	0	0.03	0.02	0.01	0.02	0.15	0.7	0.01	0	0	0.03	0.01	0.01	0.01	0	0	Other= 62 hits as galanin receptor		GPCR157 x 1: orphan, involved in brain development
Aqu2.1.18590 (710689)	0	0	0	0	0	0	0	0.1	0.9	0	0	0	0	0	0	0	0	0	Other= 81 hits as phenylalanine tRNA ligase alpha subunit and 9 hits as SYFA ligase		GPCR21/52 x 1: Paralog genes, 52 involved in dopamine reception, 21 is orphan
Aqu2.1.18592 (710691)	0	0	0.02	0.06	0.04	0	0.01	0.17	0.39	0.04	0.01	0	0.17	0	0.09	0	0	0	Other= 28 hits as prolactin receptor		RNA-polymerase associated protein CTR9 x 1: part of PAF1 complex involved in development of stem cells and maintaining their pluripotency
Aqu2.1.18593 (710692)	0	0	0.01	0.01	0	0.03	0.04	0.09	0.43	0.04	0.01	0.01	0.19	0.04	0	0.06	0	0	67 significant hits; Other= 24 hits as prostacyclin receptor		Lutropin-choriogonadotropic hormone x 2: involved in reproduction
Aqu2.1.18594 (710693)	0.01	0	0.04	0	0	0	0.47	0.07	0.2	0	0	0	0	0	0.2	0.01	0	0	19 hits as neuropeptide Y receptor; Adrenaline hits as beta type receptor; Other= 19 hits as prolactin receptor		Transmembrane protein 116 x 1: paralog gene to GPCR157
Aqu2.1.18595 (710694)	0.02	0	0.15	0.01	0.04	0.09	0.21	0.17	0.21	0.01	0.01	0	0.02	0	0.06	0	0	0	21 hits as adrenaline beta type receptor		Ras-related RAB protein x 1: membrane protein
Aqu2.1.18598 (710695)	0.01	0	0.05	0.02	0.07	0.03	0.02	0.12	0.52	0.04	0.01	0.01	0.07	0.01	0	0.02	0	0	Other= 42 hits as GPCR63
Aqu2.1.18708 (710773)	0.01	0.2	0	0.08	0	0	0.05	0.05	0.37	0	0.01	0	0.08	0.14	0	0.01	0	0	Other= 14 hits as succinate receptor
Aqu2.1.18710 (710774)	0	0	0	0.01	0	0	0	0.08	0.82	0.01	0	0	0	0.08	0	0	0	0	Other= 71 hits as hydroxycarboxylic acid receptor
Aqu2.1.18709 (710775)	0	0	0	0	0	0	0	0.06	0.88	0.01	0	0	0	0.03	0	0	0.02	0	Other= 85 hits as hydroxycarboxylic acid receptor type 2 and 3
Aqu2.1.18712 (710777)	0	0	0	0.14	0	0	0	0.86	0	0	0	0	0	0	0	0	0	0	7 significant hits; Most non significant hits were TAAR hits
Aqu2.1.18789 (710836)	0	0.07	0.05	0.12	0.01	0	0.15	0.09	0.32	0	0.02	0	0.01	0.01	0	0.04	0.11	0
Aqu2.1.18925 (710930)	0	0	0	0	0.02	0	0	0.07	0.83	0	0	0	0	0.04	0.01	0.03	0	0	Other= 50 hits were as GPCR63; 22 hits as galanin receptor
Aqu2.1.18926 (710932)	0	0	0	0.01	0.04	0.02	0.03	0.06	0.12	0.02	0.02	0	0.67	0	0.01	0	0	0	67 hits as opsin type 5
Aqu2.1.18928 (710934)	0.01	0	0	0.04	0.07	0.03	0	0.12	0.09	0.55	0.03	0	0.04	0	0.03	0	0	0	76 significant hits; most non significant hits were as GPCR161
Aqu2.1.18931 (710937)	0	0	0.01	0.11	0.11	0.03	0.03	0.12	0.37	0.04	0.04	0.01	0.07	0.02	0	0.03	0	0	99 significant hits; Other= 17 hits as GPCR87; 13 hits as GPCR13
Aqu2.1.18932 (710938)	0	0	0.02	0.04	0.06	0.02	0.02	0.14	0.09	0.49	0.01	0.02	0.05	0	0.02	0.01	0	0	96 significant hits
Aqu2.1.18933 (710939)	0	0	0	0	0	0	0	0	1	0	0	0	0	0	0	0	0	0	2 hits, 1 significant and one non significant; Hit was an A-Kinase anchor protein 12
Aqu2.1.18936 (710940)	0	0	0	0	0	0	0	0	0	0	0	0	0	0	0	0	0	0	No significants hits; no similar results
Aqu2.1.18940 (710941)	0	0	0	0	0	0	0	0	0	0	0	0	0	0	0	0	0	0	No significants hits;no similar results
Aqu2.1.18941 (710942)	0	0	0	0	0	0	0	0.05	0.95	0	0	0	0	0	0	0	0	0	40 significant hits; 35 significant hits as apelin receptors; most non significant hits were apelin receptors
Aqu2.1.18942 (710943)	0	0	0.68	0.03	0.01	0	0	0.06	0.14	0.02	0	0.01	0.02	0	0.03	0	0	0	All 5-Ht receptors were type 2A
Aqu2.1.20368 (711746)	0	0	0	0	0	0	0	0.02	0.98	0	0	0	0	0	0	0	0	0	Other= 89 hits as phosphatidylinositol phosphatase PTPRQ isoforms
Aqu2.1.21488 (712451)	0.03	0.07	0.08	0.09	0.08	0.01	0.03	0.12	0.04	0.1	0.04	0.02	0.06	0	0.22	0.01	0	0	22 hits as neuropeptide Y receptor type 4
Aqu2.1.21489 (712452.01)	0	0.01	0.11	0.07	0.01	0.01	0.07	0.03	0.11	0.03	0	0.01	0.52	0	0.01	0	0	0	98 significant hits; 44 hits as melanopsin
Aqu2.1.21490 (712452.02)	0	0	0	0	0	0	0	0.3	0.7	0	0	0	0	0	0	0	0	0	Other= 68 hits as different types of ras-related RAB proteins
Aqu2.1.22066 (712786)	0.01	0.05	0.05	0.03	0.04	0.01	0.01	0.09	0.56	0.07	0.01	0.01	0.06	0	0	0	0	0	44 hits as GPCR63
Aqu2.1.22306 (712925)	0.09	0.01	0.03	0.03	0.05	0.02	0.02	0.11	0.12	0.16	0.01	0	0.3	0	0.05	0	0	0	Some dopamine hits as C. elegans
Aqu2.1.23215 (713478)	0.02	0.12	0.03	0.16	0.03	0.05	0.01	0.1	0.13	0.16	0	0.01	0.18	0	0	0	0	0
Aqu2.1.23876 (713938)	0	0.03	0.06	0.03	0.02	0.01	0.02	0.09	0.18	0.47	0.01	0	0.08	0	0	0	0	0
Aqu2.1.23877 (713939)	0.02	0.04	0.09	0.07	0.04	0.05	0.02	0.08	0.17	0.21	0.01	0.03	0.12	0	0.03	0.02	0	0
Aqu2.1.23879 (713940)	0	0	0.79	0	0	0.01	0.02	0.01	0	0.01	0	0	0.14	0	0	0.02	0	0	58 hits of 5-Ht were protein, all 79 were 5-Ht receptor type 7
Aqu2.1.23880 (713942)	0	0	0.95	0	0.01	0	0	0.01	0	0.01	0	0	0.02	0	0	0	0	0	74 hits of 5-Ht were protein, all 95 were 5-Ht receptor type 7
Aqu2.1.23884 (713946)	0.07	0	0.19	0.05	0.05	0.05	0.05	0.11	0.08	0.04	0.02	0.01	0.25	0	0.01	0.02	0	0
Aqu2.1.23885 (713947)	0.02	0	0.07	0.03	0.03	0.03	0.09	0.1	0.11	0.41	0.02	0.01	0.08	0	0	0	0	0
Aqu2.1.25432 (714975)	0	0	0.01	0.01	0.04	0	0.01	0.08	0.07	0.72	0	0	0.04	0	0	0.02	0	0	39 hits as GPCR161 protein and 33 hits as GPCR161 receptor
Aqu2.1.27374 (716328)	0	0	0.16	0	0.05	0	0.02	0.16	0.5	0.02	0.01	0.01	0.01	0	0.06	0	0	0	Other= 39 hits as GPCR83 an orphan GPCR
Aqu2.1.27387 (716337)	0	0	0	0.01	0.03	0	0.01	0.07	0.74	0	0.01	0	0.04	0	0	0.09	0	0	Other= 64 hits as GPCR63
Aqu2.1.27518 (716432)	0	0.03	0	0.01	0	0	0.02	0.04	0.64	0	0	0	0.01	0.16	0	0.05	0.04	0	Other= most other hits divided between apelin, hydroxycarboxylic acid, proteinase and GPCR63 receptors
Aqu2.1.27516 (716433)	0	0	0	0	0	0	0	0.25	0.75	0	0	0	0	0	0	0	0	0	4 significant hits; most non significant hits were TAARs and GPCR4
Aqu2.1.27519 (716434)	0	0	0	0	0	0	0	0.03	0.97	0	0	0	0	0	0	0	0	0	Other= 92hits as GPCR87, 67 of those as receptor and 25 as protein (involve in tumors and cell communication)
Aqu2.1.27520 (716436)	0.02	0	0	0.06	0.02	0.01	0.03	0.1	0.27	0	0.01	0	0.03	0.42	0	0.02	0.01	0	42 hits as chemokine type 1 receptor
Aqu2.1.27522 (716437)	0.02	0	0	0.08	0.02	0	0.03	0.13	0.18	0	0.01	0	0.06	0.27	0	0.13	0.07	0
Aqu2.1.27523 (716438)	0	0	0	0	0	0	0	0	1	0	0	0	0	0	0	0	0	0	3 significant hits; most non significants hits as uncharacterized proteins and GPCR4
Aqu2.1.27524 (716439.01)	0	0	0	0	0	0	0	0	0	0	0	0	0	0	0	0	0	0	No similarity results; no significant hits
Aqu2.1.27525 (716439.02)	0	0	0.46	0.06	0.06	0.01	0.01	0.1	0.06	0.04	0.03	0	0.01	0.15	0	0.01	0	0	5-Ht receptor type 7, 39 protein receptor and 7 receptor
Aqu2.1.27526 (716440)	0	0	0	0	0	0	0.14	0.12	0.35	0.02	0	0	0	0.28	0	0.07	0.02	0	43 significant hits, most non significant as GPCR161
Aqu2.1.27628 (716509)	0	0	0	0	0	0	0	0.04	0.96	0	0	0	0	0	0	0	0	0	26 significant hits; Other= 22 hits as prostaglandin E2 receptor; most non significant hits as prostaglandin E2 receptor
Aqu2.1.28010 (716749)	0	0	0	0	0	0	0.38	0.13	0.5	0	0	0	0	0	0	0	0	0	16 significant hits; Other= 7 hits as succinate receptor; most non significant hits were as succinate and adrenergic receptors
Aqu2.1.28206 (716877)	0.01	0.01	0.03	0.06	0.03	0.01	0.03	0.07	0.12	0.03	0	0	0.59	0	0	0	0.01	0
Aqu2.1.28353 (717007)	0.01	0	0.04	0.12	0.03	0.04	0.02	0.16	0.22	0.19	0.04	0.03	0.1	0	0	0	0	0
Aqu2.1.28814 (717374)	0	0	0	0	0	0	0	0.04	0.96	0	0	0	0	0	0	0	0	0	Other= 95 hits as transmembrane protein 116
Aqu2.1.29931 (718112)	0	0	0	0	0	0	0	0.06	0.94	0	0	0	0	0	0	0	0	0	Other= 93 hits as GPCR157 (orphan, related to brain activity in neural animals)
Aqu2.1.30476 (718483)	0	0	0.01	0	0	0	0	0.07	0	0	0.01	0	0.91	0	0	0	0	0	48 hits as melanopsins
Aqu2.1.30478 (718485)	0	0	0.03	0	0.03	0	0	0.08	0.78	0	0	0	0.08	0	0	0	0	0	Other= 67 hits as GPCR101
Aqu2.1.34596 (721359)	0	0	0	0	0	0	0	0.1	0.89	0	0	0	0	0	0.01	0	0	0	Other= 74 hits as lutropin-choriogonadotropic hormone receptor, 45 as the protein and 29 as the receptor; 11 hits as thyrotropin receptor
Aqu2.1.35178 (721762.01)	0	0	0	0	0	0	0	0.1	0.9	0	0	0	0	0	0	0	0	0	Other= 53 hits as lutropin-choriogonadotropic hormone receptor; 18 hits as thyrotropin receptor; 15 hits as GPCR5
Aqu2.1.35181 (721762.02)	0	0	0	0	0	0	0	0.05	0.95	0	0	0	0	0	0	0	0	0	Other= 95n hits as RNA-polymerase associated protein CTR9 homolog (All E values were 0 but all query covers and percentage identity were over 79% and 57% respectively, potential system error)
Aqu2.1.35938 (722199)	0.04	0	0.04	0	0.04	0	0.04	0.06	0.07	0.08	0.02	0.02	0.52	0.06	0.02	0	0	0	52 significant hits, most non-significant hits as visual pigment receptor
Aqu2.1.35939 (722200)	0.04	0	0.04	0	0.04	0	0.02	0.06	0.02	0.03	0.01	0.01	0.68	0.02	0.03	0	0	0	52 hits as melanopsin
Aqu2.1.35944 (722205)	0.04	0	0.07	0	0.11	0.02	0.04	0.02	0.07	0.11	0.02	0.02	0.44	0	0.05	0	0	0	55 significant hits, most non significant hits as melanopsin;
Aqu2.1.36056 (722301)	0	0	0.02	0.01	0	0.01	0.15	0.1	0.69	0.01	0	0	0.01	0	0	0	0	0	Other= 60 hits as GPCR63
Aqu2.1.36058 (722303)	0.02	0.02	0	0.02	0.12	0.05	0.05	0.14	0.32	0	0	0	0.02	0	0	0.26	0	0	65 significant hits
Aqu2.1.36059 (722304)	0	0	0.01	0.01	0.02	0.02	0.01	0.06	0.81	0	0.01	0.01	0.01	0	0.03	0	0	0	Other= 77 hits as GPCR63
Aqu2.1.36060 (722305)	0.01	0	0.01	0	0.01	0.02	0	0.09	0.72	0.01	0	0	0.11	0	0.01	0.01	0	0	93 significant hits; Other= 27 hits as GPCR63, rest were mostly hits for adenosine, galanin and apelin receptors
Aqu2.1.36061 (722306)	0	0	0	0	0	0	0	0.07	0.79	0	0	0	0	0	0.01	0.13	0	0	Other= 46 hits as GPCR46, 30 hits as GPCR63
Aqu2.1.36062 (722307)	0	0.01	0.13	0	0.05	0.03	0.01	0.19	0.51	0.01	0	0	0.01	0.01	0.01	0.01	0	0	78 significant hits; Other= 30 hits as GPCR63
Aqu2.1.36175 (722410)	0	0	0	0	0	0	0.2	0	0.8	0	0	0	0	0	0	0	0	0	5 significant hits
Aqu2.1.36740 (722868)	0	0	0.03	0.05	0.03	0	0.03	0.1	0.25	0.23	0	0	0.03	0.23	0	0	0.05	0	40 significant hits, most non significant hits were GPCR161
Aqu2.1.37171 (723144)	0.03	0	0.02	0.02	0.04	0	0.03	0.05	0.56	0.01	0.03	0.01	0.08	0	0.12	0	0	0	Other= 52 hits as galanin receptor
Aqu2.1.37502 (723376)	0	0	0	0.01	0	0.02	0.04	0.08	0.76	0	0	0	0.02	0.02	0	0	0.05	0	Other= 40 hits as prostacyclin and 32 hits as prostaglandin receptors
Aqu2.1.37503 (723377)	0	0	0.01	0.01	0.01	0.02	0	0.12	0.78	0.01	0	0	0.03	0	0	0	0.01	0	Other= 53 hits as prostacyclin and 20 hits as prostaglandin receptors
Aqu2.1.38593 (724271)	0	0	0	0.17	0.22	0	0.11	0	0.44	0	0	0	0.06	0	0	0	0	0	18 significant hits, varied non significant hits
Aqu2.1.38713 (724373)	0	0.08	0.06	0.06	0.02	0.06	0.04	0.07	0.07	0.04	0	0.01	0.07	0	0.42	0	0	0	All neuropeptide hits were as neuropeptide Y type 2 receptor
Aqu2.1.39643 (724923)	0.01	0.2	0.01	0.02	0	0.01	0	0.03	0.04	0.02	0	0	0.65	0	0.01	0	0	0	Most opsin hits were as long wavelength opsin; All TAARs were type 13c
Aqu2.1.39644 (724924)	0.01	0.02	0.05	0.01	0.03	0	0.02	0.08	0.53	0.04	0.01	0.01	0.19	0	0	0	0	0	Other= 45 hits as galanin receptor
Aqu2.1.40381 (725490)	0.11	0	0	0	0	0	0	0.33	0.22	0	0.11	0	0.22	0	0	0	0	0	9 significant hits, most non significant hits were adrenergic receptors or unidentified proteins
Aqu2.1.41279 (726227.01)	0	0	0	0	0	0	0	0	0	0	0	0	0	0	0	0	0	0	No significant hits, no similar results
Aqu2.1.41280 (726227.02)	0	0	0.02	0.05	0.02	0	0.03	0.07	0.55	0.04	0.02	0.01	0.19	0	0	0	0	0	Other= 50 hits as GPCR101
Aqu2.1.41281 (726228)	0.02	0	0.04	0.2	0.04	0.02	0.09	0.12	0.07	0.09	0.03	0.02	0.24	0	0.01	0.01	0	0
Aqu2.1.43059 (727588)	0	0	0	0.03	0.06	0.03	0	0.23	0.23	0.23	0	0.03	0.16	0	0	0	0	0	31 significant hits, most non significant hits were as GPCR161 and different types of opsins
Aqu2.1.43060 (727589)	0	0	0	0.03	0.05	0.03	0.03	0.05	0.1	0	0	0	0.01	0	0.68	0.02	0	0	60 significant hits, most non significant hits were as neuropeptide Y type 2 receptor, neuropeptide hits also Y type 2
Aqu2.1.43851 (728243)	0.04	0	0.01	0.12	0.05	0.04	0.04	0.14	0.32	0.01	0	0	0.22	0	0	0	0	0	77 significant hits
Aqu2.1.43854 (728244)	0	0	0.01	0.03	0.01	0	0	0.08	0.1	0	0	0	0.77	0	0	0	0	0	21 hits as melanopsin and 17 hits as pinopsin
Aqu2.1.03018 (700596)	0.01	0	0	0.26	0.02	0.01	0.03	0.17	0.27	0.01	0.01	0	0.06	0.08	0	0.03	0.04	0
Aqu2.1.09221 (704762)	0.02	0	0.02	0	0.33	0.26	0	0.16	0.02	0.05	0.02	0	0.02	0	0	0.02	0.07	0	43 significant hits, most non significant hits were as histamine receptor
Aqu2.1.18589 (710688)	0	0	0	0	0	0	0	0	0.97	0.02	0	0	0.01	0	0	0	0	0	95 hits as GPCR63, 57 as GPCR63 protein and 39 as GPCR63 receptor
Aqu2.1.18711 (710766)	0.03	0	0.02	0.05	0	0.01	0.05	0.08	0.38	0	0.01	0.02	0.02	0.23	0	0.09	0.01	0	Other= 12 hits as succinate receptor
Aqu2.1.18951 (710944)	0	0	0.2	0.01	0.19	0.24	0.08	0.08	0.13	0	0.01	0	0.03	0	0.01	0.02	0	0
Aqu2.1.20732 (711978)	0.02	0.01	0.04	0.07	0.01	0	0	0.04	0.74	0	0	0	0.07	0	0	0	0	0	Other= 33 hits as GPCR21 and 38 as GPCR52, both paralog genes
Aqu2.1.23882 (713944)	0.57	0.04	0.03	0	0.01	0	0.2	0.08	0.03	0.02	0	0.01	0.01	0	0	0	0	0	All dopamine hits as D5 (1B), 34 hits as protein and 23 as receptor; 18 of20adrenaline hits as beta-2 adrenergic receptor (similar to dopamine)
Aqu2.1.23883 (713945)	0	0	0.44	0	0.01	0.02	0	0.04	0.04	0.03	0	0	0.39	0	0	0.03	0	0	All 5-Ht hits were type 7 and all opsin hits were varied
Aqu2.1.25446 (714984)	0	0	0.01	0.09	0.03	0	0.01	0.09	0.19	0.53	0	0	0.02	0	0.02	0	0.01	0
Aqu2.1.25447 (714985)	0	0	0	0.02	0	0	0	0.07	0.03	0.88	0	0	0	0	0	0	0	0	50 hits as GPCR161 protein and 38 as GPCR161 receptor
Aqu2.1.27388 (716338)	0.08	0.01	0	0.09	0.09	0.01	0.04	0.15	0.16	0.04	0.02	0.02	0.09	0	0.15	0.05	0	0
Aqu2.1.27513 (716428)	0	0	0.01	0.1	0.04	0	0.02	0.17	0.21	0.21	0	0	0.05	0.1	0.06	0.02	0.01	0
Aqu2.1.27515 (716430)	0.01	0	0.61	0.1	0	0	0.05	0.07	0.1	0.01	0	0	0.02	0	0	0.01	0.02	0	48 hits as 5-Ht type7 protein and 13 as receptor
Aqu2.1.27517 (716431)	0.02	0.02	0.01	0.1	0.02	0	0.05	0.14	0.34	0.01	0	0	0.07	0.12	0.05	0.02	0.03	0
Aqu2.1.30477 (718484)	0.56	0	0	0	0	0	0	0.1	0.25	0	0	0.01	0.08	0	0	0	0	0	All dopamine hits as type 1 isoforms x1 or x2
Aqu2.1.31996 (719539)	0	0	0	0	0	0	0	0	0	0	0	0	0	0	0	0	0	0	No significant results
Aqu2.1.37504 (723378)	0.03	0.17	0	0.33	0.03	0	0.1	0.13	0.13	0	0	0	0.03	0	0	0.03	0	0	30 significant hits, most non significant hits as dopamine, TAAR, adrenergic receptors and unknown proteins
Aqu2.1.43847 (728240)	0.19	0	0.29	0.01	0.04	0.04	0	0.07	0.27	0.02	0	0.01	0.06	0	0	0	0	0	All dopamine hits as type 1; Other= 18 hits as prostglandin receptor
Aqu2.1.03222 (700739)	0.04	0.06	0	0.06	0.01	0.01	0.01	0.17	0.36	0	0	0.01	0.12	0	0.01	0	0.14	0	95 significant hits; Other= 17 hits as prostacyclin and prostaglandin receptors
Aqu2.1.16444 (709352)	0	0.73	0.03	0.01	0.01	0.01	0.01	0.06	0.01	0.02	0.02	0	0.09	0	0	0	0	0	TAAR= 16 hits as type 13, 21 hits as type 7, 5 hits as type 8, 7 hits as type 4, 2 hits as type 1, 10 hits as type 9, 7 hits as type 6, 1 hit as type 12, 3 hits as type 3
Aqu2.1.22312 (712931)	0.01	0.03	0.82	0.01	0	0	0	0.09	0.03	0.01	0	0	0	0	0	0	0	0	All 5-Ht hits were type 7
Aqu2.1.23883 (713945)	0	0	0.44	0	0.01	0.02	0	0.04	0.04	0.03	0	0	0.39	0	0	0.03	0	0	All 5-Ht hits were type 7 and all opsin hits were varied
Aqu2.1.28009 (716748)	0	0	0	0.17	0.06	0	0	0.06	0.44	0	0	0.06	0.17	0	0.06	0	0	0	18 significant hits, most non significant hits were various types of opsins
