# Supplementary material for: Potential for host-symbiont communication via neurotransmitters and neuromodulators in an aneural animal, the marine sponge Amphimedon queenslandica
Source: Front Neural Circuits. 2023 Sep 29;17:1250694. doi: 10.3389/fncir.2023.1250694 (PMC10570526; doi:10.3389/fncir.2023.1250694)
Supplement: Supplementary file 2 [file Table_2.xlsx]

## Sheet: developmental.CS2
Supplementary Table 2. Normalised CEL-Seq2 and MARS-Seq read counts for Aqu2.1.30477 (AquDRD1-like), Aqu2.1.23882 (AquDRD5-like) and Aqu2.1.16444 (AquTAAR-like) for developmental (Gaiti et al., 2015; Levin et al., 2016), adult cell type (Sebé-Pedrós et al., 2018; Sogabe et al., 2019) and larval cell type/tissue transcriptomes (Sebé-Pedrós et al., 2018; Wong et al., 2022).
ID	Cleavage	Cleavage	Cleavage	Cleavage	Cleavage	Cleavage	Cleavage	Brown	Brown	Brown	Brown	Brown	Brown	Brown	Cloud	Cloud	Cloud	Cloud	Cloud	Cloud	Cloud	Spot	Spot	Spot	Spot	Spot	Spot	Spot	Late_spot	Late_spot	Late_spot	Late_spot	Late_spot	Late_spot	Ring	Ring	Ring	Ring	Ring	Ring	Ring	Late_ring	Late_ring	Late_ring	Late_ring	Late_ring	Late_ring	Precompetent	Precompetent
Aqu2.1.30477_001	13.9639	21.0734	13.7247	9.10977	5.64998	46.1496	25.7463	24.695	5.92402	6.62158	14.5103	5.14804	13.5783	2.10837	11.4892	4.80153	8.25658	12.4761	7.71147	7.79157	8.25702	18.8565	7.6043	19.9754	9.12456	4.62156	0	11.5752	4.70654	11.638	1.44424	0	18.7532	12.3715	0	2.73503	3.37093	17.6749	15.7313	7.02963	10.2646	4.84865	3.75028	10.31	22.428	13.7676	11.1488	13.655	8.46966
Aqu2.1.23882_001	0	0	0	0	0	0	0	0	0	0	0	0	0	0	0	0	0	0	0	0	0	0	0	0	0	0	0	0	0	0	0	0	0	0	0	0	0	0	0	0	0	0	0	0	1.4952	0	0	0	0
Aqu2.1.16444_001	20.9459	14.0489	4.03667	6.07318	0	0	0	0	1.481	0	0	0	0	0	0	0	0.660527	0	0	1.41665	6.98671	4.71413	1.52086	0	0	0	0	0	0	0	0	0	0	0	0	0	0	2.20936	0	0	0	0	0	0	0	1.2516	0	0	0
[truncated: 33 more columns]

## Sheet: larval.celltypes.CS2
Supplementary Table 2. Normalised CEL-Seq2 and MARS-Seq read counts for Aqu2.1.30477 (AquDRD1-like), Aqu2.1.23882 (AquDRD5-like) and Aqu2.1.16444 (AquTAAR-like) for developmental (Gaiti et al., 2015; Levin et al., 2016), adult cell type (Sebé-Pedrós et al., 2018; Sogabe et al., 2019) and larval cell type/tissue transcriptomes (Sebé-Pedrós et al., 2018; Wong et al., 2022).
ID	epithelial	epithelial	epithelial	epithelial	epithelial	flask	flask	flask	globular	globular	globular	globular	ICM	ICM	ICM	ICM	ICM	pigment	pigment	pigment	pigment	spicule	spicule	spicule
Aqu2.1.30477_001	5.14999	2.77046	1.54956	5.77543	14.9084	3.61045	3.42261	3.056	12.8036	3.32112	0	16.7002	12.3335	13.9789	12.2251	0	1.89352	1.46415	4.77495	0.944613	14.1857	4.41415	1.58937	1.60921
Aqu2.1.23882_001	0	4.61743	0	5.77543	0	3.61045	0	0	2.63604	0	1.71218	0	0.880965	3.08009	0.843111	0	3.78704	1.46415	2.04641	0.472306	0	0.980923	7.94684	3.21841
Aqu2.1.16444_001	5.14999	1.84697	7.74778	1.6845	14.9084	0.902612	3.42261	3.056	8.66129	1.66056	3.42436	5.01007	2.6429	2.84316	6.32333	0	0	0	1.36427	14.1692	0	2.45231	3.17874	0

## Sheet: adult.CS2
Supplementary Table 2. Normalised CEL-Seq2 and MARS-Seq read counts for Aqu2.1.30477 (AquDRD1-like), Aqu2.1.23882 (AquDRD5-like) and Aqu2.1.16444 (AquTAAR-like) for developmental (Gaiti et al., 2015; Levin et al., 2016), adult cell type (Sebé-Pedrós et al., 2018; Sogabe et al., 2019) and larval cell type/tissue transcriptomes (Sebé-Pedrós et al., 2018; Wong et al., 2022).
ID	Choanocyte	Choanocyte	Choanocyte	Choanocyte	Choanocyte	Choanocyte	Choanocyte	Choanocyte	Choanocyte	Choanocyte	Archaeocyte	Archaeocyte	Archaeocyte	Archaeocyte	Archaeocyte	Archaeocyte	Archaeocyte	Archaeocyte	Archaeocyte	Archaeocyte	Archaeocyte	Archaeocyte	Archaeocyte	Archaeocyte	Archaeocyte	Pinacocyte	Pinacocyte	Pinacocyte	Pinacocyte	Pinacocyte	Pinacocyte
Aqu2.1.30477_001	0	0	0	0	3.59395	2.78974	0	0	2.72382	4.8808	0	7.47109	1.85505	5.17884	0	10.2986	7.95004	4.14021	2.04604	4.98014	13.8378	11.8786	20.3946	11.9265	11.4121	3.55713	4.28697	0	6.08896	0	4.06464
Aqu2.1.23882_001	0	0	0	0	0	0	0	0	0	0	0	0	0	0	0	0	0	0	0	0	0	0	0	0	0	0	0	2.7659	0	0	0
Aqu2.1.16444_001	0	0	0	0	0	0	0	0	0	0.48808	0	0.747109	5.56514	0	0	2.42319	0	0	0	0	0	0	0	0	0.736267	0	0	0	0	0.917825	0

## Sheet: larval.single.cell
Supplementary Table 2. Normalised CEL-Seq2 and MARS-Seq read counts for Aqu2.1.30477 (AquDRD1-like), Aqu2.1.23882 (AquDRD5-like) and Aqu2.1.16444 (AquTAAR-like) for developmental (Gaiti et al., 2015; Levin et al., 2016), adult cell type (Sebé-Pedrós et al., 2018; Sogabe et al., 2019) and larval cell type/tissue transcriptomes (Sebé-Pedrós et al., 2018; Wong et al., 2022).
ID	Ciliated.epithelium	Ciliated.epithelium	Ciliated.epithelium	Ciliated.epithelium	Ciliated.epithelium	Ciliated.epithelium	Ciliated.epithelium	Ciliated.epithelium	Ciliated.epithelium	Posterior.pole.cells	Flask.cells	Non.ciliated.epithelium	Non.ciliated.epithelium	Non.ciliated.epithelium	Unk	Unk	Archaeocyte.like.cells	Archaeocyte.like.cells	Archaeocyte.like.cells	Archaeocyte.like.cells	Anterior.pole.cells
Aqu2.1.30477_001	4.56304	4.56304	4.56304	6.71353	4.56304	4.56304	4.56304	4.56304	6.05531	5.67853	4.56304	4.56304	4.56304	4.56304	5.55248	4.97284	6.26256	6.89645	6.40378	6.33655	5.67296

## Sheet: adult.single.cell
Supplementary Table 2. Normalised CEL-Seq2 and MARS-Seq read counts for Aqu2.1.30477 (AquDRD1-like), Aqu2.1.23882 (AquDRD5-like) and Aqu2.1.16444 (AquTAAR-like) for developmental (Gaiti et al., 2015; Levin et al., 2016), adult cell type (Sebé-Pedrós et al., 2018; Sogabe et al., 2019) and larval cell type/tissue transcriptomes (Sebé-Pedrós et al., 2018; Wong et al., 2022).
ID	Choanocytes1	Choanocytes1	Choanocytes1	Choanocytes1	Choanocytes1	Choanocytes1	Choanocytes1	Choanocytes1	Choanocytes1	Choanocytes1	Choanocytes_2	Choanocytes_2	Choanocytes_2	Choanocytes_2	Choanocytes_2	Choanocytes_2	Choanocytes_2	Choanocytes_2	Choanocytes_2	Choanocytes_2	Choano_to_pinaco	Pinaco1	Pinaco1	Pinaco1	Pinaco1	Pinaco2	Pinaco2	Pinaco2	Pinaco2	Pinaco2	Pinaco2	Archaeo1	Archaeo1	Archaeo1	Archaeo1	Archaeo1	Archaeo1	Archaeo1	Archaeo2	Archaeo2	Archaeo2	Archaeo2	Archaeo2	Archaeo2	Archaeo2	Archaeo2	Aspcinzin	Collagen	Sperm
Aqu2.1.30477_001	3.51898	5.58649	3.01921	3.01921	3.01921	4.31811	4.82075	4.91942	3.01921	3.01921	3.01921	5.43541	4.7552	3.95536	4.02979	3.01921	3.01921	3.01921	4.55442	3.01921	4.82428	3.57909	3.01921	3.01921	3.01921	3.01921	4.23145	4.08528	3.94041	4.6223	5.09539	5.52232	3.5434	5.52078	5.46594	6.55857	6.64212	5.73038	4.35296	3.6443	5.27858	6.19982	3.92001	3.85002	5.08152	5.05656	3.82235	6.48135	4.36812
[truncated: 3 more columns]
