# Supplementary material for: Potential for host-symbiont communication via neurotransmitters and neuromodulators in an aneural animal, the marine sponge Amphimedon queenslandica
Source: Front Neural Circuits. 2023 Sep 29;17:1250694. doi: 10.3389/fncir.2023.1250694 (PMC10570526; doi:10.3389/fncir.2023.1250694)
Supplement: Supplementary file 3 [file Table_3.xlsx]

## Sheet: time dark assays
Supplementary Table 3. Raw counts of larval location in larval phototaxis assay chamber every 5 sec for 1 min.
All larvae tested in FSW
time = 0 is when all 10 larvae are added into expt container. Q1 - light; Q4 - dark.							0	5	10	15	20	25	30	35	40	45	50	55	60
time (s), quartile Treatment	0				5				10				15				20				25				30				35				40				45				50				55				60
	Q1	Q2	Q3	Q4	Q1	Q2	Q3	Q4	Q1	Q2	Q3	Q4	Q1	Q2	Q3	Q4	Q1	Q2	Q3	Q4	Q1	Q2	Q3	Q4	Q1	Q2	Q3	Q4	Q1	Q2	Q3	Q4	Q1	Q2	Q3	Q4	Q1	Q2	Q3	Q4	Q1	Q2	Q3	Q4	Q1	Q2	Q3	Q4	Q1
FSW 1-2hpe1	10	0	0	0	9	1	0	0	6	3	1	0	5	1	3	1	6	0	0	4	6	0	0	4	5	1	0	4	5	1	0	4	5	1	0	4	5	1	0	4	4	2	0	4	4	1	1	4	4
FSW 1-2hpe2	10	0	0	0	8	2	0	0	4	5	1	0	4	3	3	0	4	4	0	2	4	4	0	2	4	4	0	2	3	5	0	2	3	5	0	2	3	5	0	2	2	6	0	2	3	4	1	2	4
FSW 1-2hpe3	10	0	0	0	9	1	0	0	6	3	1	0	6	2	2	0	6	1	1	2	6	1	1	2	6	1	1	2	4	3	2	1	6	3	0	1	5	4	0	1	5	4	0	1	5	4	0	1	4
Average	10	0	0	0	8.67	1.33	0	0	5.33	3.67	1	0	5	2	2.67	0.33	5.33	1.67	0.33	2.67	5.33	1.67	0.33	2.67	5	2	0.33	2.67	4	3	0.67	2.33	4.67	3	0	2.33	4.33	3.33	0	2.33	3.67	4	0	2.33	4	3	0.67	2.33	4
FSW 4-6hpe1	10	0	0	0	5	5	0	0	0	3	6	1	0	0	3	7	0	0	0	10	0	0	0	10	0	0	0	10	0	0	1	9	0	0	2	8	0	1	1	8	1	0	1	8	1	0	1	8	1
FSW 4-6hpe2	10	0	0	0	5	5	0	0	1	4	4	1	2	0	2	6	2	0	0	8	2	0	0	8	2	0	0	8	2	0	0	8	2	0	0	8	2	0	0	8	2	0	0	8	2	0	2	6	1
FSW 4-6hpe3	10	0	0	0	2	7	1	0	0	1	7	2	0	0	1	9	0	0	0	10	0	0	0	10	0	0	0	10	0	0	1	9	0	1	0	9	1	0	0	9	1	0	0	9	1	0	0	9	1
Average	10	0	0	0	4	5.67	0.33	0	0.33	2.67	5.67	1.33	0.67	0	2	7.33	0.67	0	0	9.33	0.67	0	0	9.33	0.67	0	0	9.33	0.67	0	0.67	8.67	0.67	0.33	0.67	8.33	1	0.33	0.33	8.33	1.33	0	0.33	8.33	1.33	0	1	7.67	1
FSW 10-12hpe1	10	0	0	0	10	0	0	0	3	7	0	0	2	3	5	0	2	5	3	0	2	0	1	7	2	0	0	8	2	0	0	8	2	0	0	8	2	0	0	8	2	0	0	8	2	0	0	8	2
FSW 10-12hpe2	10	0	0	0	5	5	0	0	1	6	3	0	1	3	4	2	0	3	1	6	0	1	3	6	0	1	1	8	0	1	0	9	0	1	0	9	0	1	0	9	0	1	0	9	0	1	0	9	0
FSW 10-12hpe3	10	0	0	0	7	3	0	0	3	7	0	0	3	2	5	0	3	0	3	4	3	0	1	6	3	0	0	7	3	0	0	7	3	0	1	6	3	1	0	6	3	1	1	5	4	1	0	5	4
Average	10	0	0	0	7.33	2.67	0	0	2.33	6.67	1	0	2	2.67	4.67	0.67	1.67	2.67	2.33	3.33	1.67	0.33	1.67	6.33	1.67	0.33	0.33	7.67	1.67	0.33	0	8	1.67	0.33	0.33	7.67	1.67	0.67	0	7.67	1.67	0.67	0.33	7.33	2	0.67	0	7.33	2
FSW 4-6hpe DarkQ41	10	0	0	0	10	0	0	0	10	0	0	0	9	1	0	0	9	0	1	0	9	0	0	1	9	0	0	1	9	0	0	1	9	0	0	1	9	0	0	1	9	0	0	1	9	0	0	1	9
FSW 4-6hpe DarkQ42	10	0	0	0	10	0	0	0	10	0	0	0	10	0	0	0	10	0	0	0	10	0	0	0	10	0	0	0	10	0	0	0	10	0	0	0	10	0	0	0	10	0	0	0	10	0	0	0	10
FSW 4-6hpe DarkQ43	10	0	0	0	9	1	0	0	9	0	1	0	9	0	0	1	9	0	0	1	9	0	0	1	9	0	0	1	9	0	0	1	9	0	0	1	9	0	0	1	9	0	0	1	9	0	0	1	9
Average	10	0	0	0	9.7	0.3	0	0	9.7	0	0.3	0	9.3	0.3	0	0.3	9.3	0	0.3	0.3	9.3	0	0	0.7	9.3	0	0	0.7	9.3	0	0	0.7	9.3	0	0	0.7	9.3	0	0	0.7	9.3	0	0	0.7	9.3	0	0	0.7	9.3
FSW 4-6hpe NoLight1	10	0	0	0	9	1	0	0	9	1	0	0	9	1	0	0	8	2	0	0	9	1	0	0	9	1	0	0	9	1	0	0	9	1	0	0	9	1	0	0	9	1	0	0	9	1	0	0	9
FSW 4-6hpe NoLight2	10	0	0	0	10	0	0	0	10	0	0	0	10	0	0	0	9	1	0	0	9	1	0	0	10	0	0	0	10	0	0	0	8	2	0	0	8	2	0	0	8	2	0	0	8	2	0	0	7
FSW 4-6hpe NoLight3	10	0	0	0	8	2	0	0	7	3	0	0	7	3	0	0	7	3	0	0	7	3	0	0	8	2	0	0	8	2	0	0	9	1	0	0	8	2	0	0	9	1	0	0	8	2	0	0	9
Average	10	0	0	0	9	1	0	0	8.7	1.3	0	0	8.7	1.3	0	0	8	2	0	0	8.3	1.7	0	0	9	1	0	0	9	1	0	0	8.7	1.3	0	0	8.3	1.7	0	0	8.3	1.7	0	0	8.3	1.7	0	0	8.3
[truncated: 16 more columns]

## Sheet: 4-6 hpe assays
Supplementary Table 3. Raw counts of larval location in larval phototaxis assay chamber every 5 sec for 1 min.
All larvae tested between 4-6 hrs post emergence
time = 0 is when all 10 larvae are added into expt container. Q1 - light; Q4 - dark.							0	5	10	15	20	25	30	35	40	45	50	55	60
time (s), quartile Treatment	0				5				10				15				20				25				30				35				40				45				50				55				60
	Q1	Q2	Q3	Q4	Q1	Q2	Q3	Q4	Q1	Q2	Q3	Q4	Q1	Q2	Q3	Q4	Q1	Q2	Q3	Q4	Q1	Q2	Q3	Q4	Q1	Q2	Q3	Q4	Q1	Q2	Q3	Q4	Q1	Q2	Q3	Q4	Q1	Q2	Q3	Q4	Q1	Q2	Q3	Q4	Q1	Q2	Q3	Q4	Q1
FSW Control1	10	0	0	0	5	5	0	0	0	3	6	1	0	0	3	7	0	0	0	10	0	0	0	10	0	0	0	10	0	0	1	9	0	0	2	8	0	1	1	8	1	0	1	8	1	0	1	8	1
FSW Control2	10	0	0	0	5	5	0	0	1	4	4	1	2	0	2	6	2	0	0	8	2	0	0	8	2	0	0	8	2	0	0	8	2	0	0	8	2	0	0	8	2	0	0	8	2	0	2	6	1
FSW Control3	10	0	0	0	2	7	1	0	0	1	7	2	0	0	1	9	0	0	0	10	0	0	0	10	0	0	0	10	0	0	1	9	0	1	0	9	1	0	0	9	1	0	0	9	1	0	0	9	1
Average	10	0	0	0	4	5.67	0.33	0	0.33	2.67	5.67	1.33	0.67	0	2	7.33	0.67	0	0	9.33	0.67	0	0	9.33	0.67	0	0	9.33	0.67	0	0.67	8.67	0.67	0.33	0.67	8.33	1	0.33	0.33	8.33	1.33	0	0.33	8.33	1.33	0	1	7.67	1
rotigotine1	10	0	0	0	4	6	0	0	3	1	6	0	3	0	2	5	2	1	0	7	2	1	0	7	2	1	0	7	2	1	0	7	2	1	1	6	2	2	1	5	3	1	2	4	3	2	1	4	3
rotigotine 2	10	0	0	0	5	5	0	0	1	6	3	0	1	0	6	3	1	0	2	7	1	0	0	9	1	0	0	9	1	0	0	9	1	0	0	9	1	0	0	9	1	0	0	9	1	0	0	9	1
rotigotine 3	10	0	0	0	2	9	0	0	1	2	8	0	0	1	4	6	0	0	2	9	0	1	0	10	1	0	1	9	1	1	1	8	2	2	1	6	4	1	0	6	5	0	0	6	5	0	0	6	5
Average	10	0	0	0	3.67	6.67	0	0	1.67	3	5.67	0	1.33	0.33	4	4.67	1	0.33	1.33	7.67	1	0.67	0	8.67	1.33	0.33	0.33	8.33	1.33	0.67	0.33	8	1.67	1	0.67	7	2.33	1	0.33	6.67	3	0.33	0.67	6.33	3	0.67	0.33	6.33	3
flupenthixol1	10	0	0	0	3	7	0	0	0	6	4	0	0	1	7	2	0	0	1	9	0	0	0	10	0	0	0	10	0	0	0	10	0	0	1	9	0	0	2	8	0	1	1	8	0	2	0	8	2
flupenthixol2	10	0	0	0	8	2	0	0	3	7	0	0	1	5	4	0	0	3	7	0	0	3	1	6	2	0	1	7	2	0	1	7	2	0	0	8	1	1	2	6	0	2	3	5	0	2	4	4	1
flupenthixol3	10	0	0	0	2	7	1	0	0	5	5	0	1	0	6	3	1	1	2	6	1	2	0	7	2	1	1	6	2	1	2	5	3	1	2	4	4	0	1	5	4	0	1	5	4	1	0	5	4
Average	10	0	0	0	4.33	5.33	0.33	0	1	6	3	0	0.67	2	5.67	1.67	0.33	1.33	3.33	5	0.33	1.67	0.33	7.67	1.33	0.33	0.67	7.67	1.33	0.33	1	7.33	1.67	0.33	1	7	1.67	0.33	1.67	6.33	1.33	1	1.67	6	1.33	1.67	1.33	5.67	2.33
Tyramine1	10	0	0	0	6	4	0	0	3	5	2	0	3	2	5	0	2	1	4	3	1	2	4	3	1	2	2	5	1	2	1	6	2	0	3	5	2	1	2	5	2	2	0	6	4	0	1	5	4
Tyramine2	10	0	0	0	8	2	0	0	7	3	0	0	6	2	2	0	7	0	3	0	7	0	2	1	7	0	0	3	6	1	0	3	5	2	1	2	4	2	2	2	4	2	2	2	4	1	2	3	5
Tyramine3	10	0	0	0	9	1	0	0	5	5	0	0	5	4	1	0	6	1	3	0	6	0	2	2	5	1	1	3	5	1	0	4	6	0	0	4	6	0	1	3	5	1	2	2	5	2	1	2	5
Average	10	0	0	0	7.67	2.33	0	0	5	4.33	0.67	0	4.67	2.67	2.67	0	5	0.67	3.33	1	4.67	0.67	2.67	2	4.33	1	1	3.67	4	1.33	0.33	4.33	4.33	0.67	1.33	3.67	4	1	1.67	3.33	3.67	1.67	1.33	3.33	4.33	1	1.33	3.33	4.67
Tryptamine1	10	0	0	0	5	5	0	0	3	6	1	0	2	5	3	0	2	1	5	2	2	1	4	3	2	0	1	7	2	0	1	7	2	0	1	7	2	0	0	8	2	0	0	8	1	1	1	7	1
Tryptamine2	10	0	0	0	5	5	0	0	3	5	2	0	2	3	5	0	2	2	3	3	2	1	2	5	2	1	2	5	2	1	0	7	2	1	0	7	2	1	0	7	2	1	1	6	2	1	1	6	2
Tryptamine3	10	0	0	0	7	3	0	0	6	4	0	0	5	4	1	0	7	2	0	1	7	2	0	1	8	0	1	1	8	1	0	1	8	1	0	1	9	0	0	1	9	0	0	1	9	0	0	1	9
Average	10	0	0	0	5.67	4.33	0	0	4	5	1	0	3	4	3	0	3.67	1.67	2.67	2	3.67	1.33	2	3	4	0.33	1.33	4.33	4	0.67	0.33	5	4	0.67	0.33	5	4.33	0.33	0	5.33	4.33	0.33	0.33	5	4	0.67	0.67	4.67	4
Phenethylamine1	10	0	0	0	7	3	0	0	2	8	0	0	2	8	0	0	2	3	5	0	2	1	6	1	2	1	1	6	2	1	1	6	2	1	0	7	1	2	1	6	1	2	2	5	2	3	1	4	2
Phenethylamine2	10	0	0	0	10	0	0	0	7	3	0	0	5	5	0	0	6	1	3	0	6	0	4	0	6	0	1	3	6	0	0	4	6	0	0	4	6	0	1	3	6	0	1	3	6	1	2	1	6
Phenethylamine3	10	0	0	0	9	1	0	0	3	7	0	0	3	4	3	0	4	2	3	1	5	0	3	2	5	0	1	4	4	1	0	5	4	1	0	5	4	0	2	4	4	2	1	3	4	2	2	2	6
Average	10	0	0	0	8.67	1.33	0	0	4	6	0	0	3.33	5.67	1	0	4	2	3.67	0.33	4.33	0.33	4.33	1	4.33	0.33	1	4.33	4	0.67	0.33	5	4	0.67	0	5.33	3.67	0.67	1.33	4.33	3.67	1.33	1.33	3.67	4	2	1.67	2.33	4.67
D,L-Metanephrine1	10	0	0	0	5	5	0	0	0	9	1	0	0	4	5	1	0	0	5	5	0	0	1	9	0	0	0	10	0	0	1	9	0	0	1	9	0	1	2	7	1	2	2	5	1	3	2	4	3
D,L-Metanephrine2	10	0	0	0	8	2	0	0	5	4	1	0	5	3	1	1	6	1	1	2	5	2	1	2	6	1	0	3	5	1	1	3	5	1	1	3	5	0	2	3	4	1	2	3	4	1	1	4	4
D,L-Metanephrine3	10	0	0	0	9	1	0	0	3	7	0	0	3	4	3	0	3	3	3	1	4	1	2	3	4	0	2	4	4	0	1	5	4	0	1	5	4	1	1	4	4	2	1	3	6	0	1	3	6
Average	10	0	0	0	7.33	2.67	0	0	2.67	6.67	0.67	0	2.67	3.67	3	0.67	3	1.33	3	2.67	3	1	1.33	4.67	3.33	0.33	0.67	5.67	3	0.33	1	5.67	3	0.33	1	5.67	3	0.67	1.67	4.67	3	1.67	1.67	3.67	3.67	1.33	1.33	3.67	4.33
[truncated: 3 more columns]

## Sheet: washout assays
Supplementary Table 3. Raw counts of larval location in larval phototaxis assay chamber every 5 sec for 1 min.
All larvae tested between 4-6 hrs post emergence
time = 0 is when all 10 larvae are added into expt container. Q1 - light; Q4 - dark.							0	5	10	15	20	25	30	35	40	45	50	55	60
time (s), quartile Treatment	0				5				10				15				20				25				30				35				40				45				50				55				60
	Q1	Q2	Q3	Q4	Q1	Q2	Q3	Q4	Q1	Q2	Q3	Q4	Q1	Q2	Q3	Q4	Q1	Q2	Q3	Q4	Q1	Q2	Q3	Q4	Q1	Q2	Q3	Q4	Q1	Q2	Q3	Q4	Q1	Q2	Q3	Q4	Q1	Q2	Q3	Q4	Q1	Q2	Q3	Q4	Q1	Q2	Q3	Q4	Q1
FSW-FSW Control1	10	0	0	0	8	2	0	0	3	6	1	0	2	4	3	1	1	2	4	3	1	1	2	6	1	1	0	8	1	1	0	8	1	0	1	8	1	0	1	8	1	0	0	9	0	1	0	9	0
FSW-FSW Control2	10	0	0	0	9	1	0	0	8	1	1	0	5	4	0	1	3	2	4	1	3	0	2	5	2	1	0	7	2	1	0	7	3	0	0	7	3	0	0	7	3	0	0	7	3	0	0	7	3
FSW-FSW Control3	10	0	0	0	7	3	0	0	5	5	0	0	3	2	5	0	3	1	2	4	3	1	1	5	3	1	1	5	3	1	1	5	3	1	1	5	3	1	1	5	3	1	0	6	3	1	0	6	3
Average	10	0	0	0	8	2	0	0	5.33333	4	0.666667	0	3.33333	3.33333	2.66667	0.666667	2.33333	1.66667	3.33333	2.66667	2.33333	0.666667	1.66667	5.33333	2	1	0.333333	6.66667	2	1	0.333333	6.66667	2.33333	0.333333	0.666667	6.66667	2.33333	0.333333	0.666667	6.66667	2.33333	0.333333	0	7.33333	2	0.666667	0	7.33333	2
Tryptamine-FSW1	10	0	0	0	4	6	0	0	1	7	2	0	1	1	6	2	1	0	3	6	1	0	0	9	1	0	0	9	1	0	0	9	1	0	0	9	1	0	0	9	1	0	0	9	1	0	0	9	1
Tryptamine-FSW2	10	0	0	0	5	5	0	0	3	5	2	0	3	2	5	0	3	0	3	4	1	2	1	6	1	1	1	7	1	0	2	7	1	0	1	8	1	0	0	9	1	0	0	9	1	0	0	9	1
Tryptamine-FSW3	10	0	0	0	6	3	1	0	6	1	3	0	5	1	2	2	5	1	0	4	5	0	1	4	5	0	1	4	5	0	0	5	5	0	0	5	5	0	0	5	5	0	1	4	5	0	1	4	5
Average	10	0	0	0	5	4.66667	0.333333	0	3.33333	4.33333	2.33333	0	3	1.33333	4.33333	1.33333	3	0.333333	2	4.66667	2.33333	0.666667	0.666667	6.33333	2.33333	0.333333	0.666667	6.66667	2.33333	0	0.666667	7	2.33333	0	0.333333	7.33333	2.33333	0	0	7.66667	2.33333	0	0.333333	7.33333	2.33333	0	0.333333	7.33333	2.33333
Phenethylamine-FSW1	10	0	0	0	8	1	1	0	3	5	2	0	1	3	4	2	1	2	3	4	1	1	2	6	1	1	2	6	1	1	2	6	1	1	1	7	1	1	1	7	1	1	1	7	1	1	1	7	1
Phenethylamine-FSW2	10	0	0	0	7	3	0	0	4	4	2	0	3	2	5	0	2	2	1	5	2	0	2	6	2	0	1	7	2	0	0	8	2	0	0	8	2	0	0	8	2	0	0	8	2	0	0	8	2
Phenethylamine-FSW3	10	0	0	0	9	1	0	0	6	4	0	0	2	4	4	0	2	2	3	3	2	0	4	4	2	0	1	7	2	0	0	8	2	0	0	8	1	1	0	8	1	1	0	8	1	1	0	8	1
Average	10	0	0	0	8	1.66667	0.333333	0	4.33333	4.33333	1.33333	0	2	3	4.33333	0.666667	1.66667	2	2.33333	4	1.66667	0.333333	2.66667	5.33333	1.66667	0.333333	1.33333	6.66667	1.66667	0.333333	0.666667	7.33333	1.66667	0.333333	0.333333	7.66667	1.33333	0.666667	0.333333	7.66667	1.33333	0.666667	0.333333	7.66667	1.33333	0.666667	0.333333	7.66667	1.33333
[truncated: 3 more columns]
